# Supplementary material for: Humoral immune responses during SARS-CoV-2 mRNA vaccine administration in seropositive and seronegative individuals
Source: BMC Med. 2021 Jul 26;19:169. doi: 10.1186/s12916-021-02055-9 (PMC8310732; doi:10.1186/s12916-021-02055-9)
Supplement: Supplementary file 2 — Additional file 2. SARS-CoV-2 spike peptide sequences. [file 12916_2021_2055_MOESM2_ESM.xlsx]

## Sheet: Sheet1
NO.	Peptide ID	Sart Position	Amino acid sequence	End Position	Note
1	S1-1	1	MFVFLVLLPLVS	12
2	S1-2	7	LLPLVSSQCVNL	18
3	S1-3	13	SQCVNLTTRTQL	24
4	S1-4	19	TTRTQLPPAYTN	30
5	S1-5	25	PPAYTNSFTRGV	36
6	S1-6	31	SFTRGVYYPDKV	42
7	S1-7	37	YYPDKVFRSSVL	48
8	S1-8	43	FRSSVLHSTQDL	54
9	S1-9	49	HSTQDLFLPFFS	60
10	S1-10	55	FLPFFSNVTWFH	66	Insoluble
11	S1-11	61	NVTWFHAIHVSG	72
12	S1-12	67	AIHVSGTNGTKR	78
13	S1-13	73	TNGTKRFDNPVL	84
14	S1-14	79	FDNPVLPFNDGV	90
15	S1-15	85	PFNDGVYFASTE	96
16	S1-16	91	YFASTEKSNIIR	102
17	S1-17	97	KSNIIRGWIFGT	108
18	S1-18	103	GWIFGTTLDSKT	114
19	S1-19	109	TLDSKTQSLLIV	120
20	S1-20	115	QSLLIVNNATNV	126
21	S1-21	121	NNATNVVIKVCE	132
22	S1-22	127	VIKVCEFQFCND	138
23	S1-23	133	FQFCNDPFLGVY	144
24	S1-24	139	PFLGVYYHKNNK	150
25	S1-25	145	YHKNNKSWMESE	156
26	S1-26	151	SWMESEFRVYSS	162
27	S1-27	157	FRVYSSANNCTF	168
28	S1-28	163	ANNCTFEYVSQP	174
29	S1-29	169	EYVSQPFLMDLE	180
30	S1-30	175	FLMDLEGKQGNF	186
31	S1-31	181	GKQGNFKNLREF	192
32	S1-32	187	KNLREFVFKNID	198	Insoluble
33	S1-33	193	VFKNIDGYFKIY	204
34	S1-34	199	GYFKIYSKHTPI	210
35	S1-35	205	SKHTPINLVRDL	216
36	S1-36	211	NLVRDLPQGFSA	222
37	S1-37	217	PQGFSALEPLVD	228
38	S1-38	223	LEPLVDLPIGIN	234
39	S1-39	229	LPIGINITRFQT	240
40	S1-40	235	ITRFQTLLALHR	246	Insoluble
41	S1-41	241	LLALHRSYLTPG	252
42	S1-42	247	SYLTPGDSSSGW	258
43	S1-43	253	DSSSGWTAGAAA	264
44	S1-44	259	TAGAAAYYVGYL	270
45	S1-45	265	YYVGYLQPRTFL	276
46	S1-46	271	QPRTFLLKYNEN	282	Insoluble
47	S1-47	277	LKYNENGTITDA	288
48	S1-48	283	GTITDAVDCALD	294
49	S1-49	289	VDCALDPLSETK	300
50	S1-50	295	PLSETKCTLKSF	306
51	S1-51	301	CTLKSFTVEKGI	312
52	S1-52	307	TVEKGIYQTSNF	318
53	S1-53	313	YQTSNFRVQPTE	324
54	S1-54	319	RVQPTESIVRFP	330
55	S1-55	325	SIVRFPNITNLC	336
56	S1-56	331	NITNLCPFGEVF	342
57	S1-57	337	PFGEVFNATRFA	348
58	S1-58	343	NATRFASVYAWN	354
59	S1-59	349	SVYAWNRKRISN	360
60	S1-60	355	RKRISNCVADYS	366
61	S1-61	361	CVADYSVLYNSA	372
62	S1-62	367	VLYNSASFSTFK	378
63	S1-63	373	SFSTFKCYGVSP	384
64	S1-64	379	CYGVSPTKLNDL	390
65	S1-65	385	TKLNDLCFTNVY	396
66	S1-66	391	CFTNVYADSFVI	402
67	S1-67	397	ADSFVIRGDEVR	408
68	S1-68	403	RGDEVRQIAPGQ	414
69	S1-69	409	QIAPGQTGKIAD	420
70	S1-70	415	TGKIADYNYKLP	426
71	S1-71	421	YNYKLPDDFTGC	432
72	S1-72	427	DDFTGCVIAWNS	438
73	S1-73	433	VIAWNSNNLDSK	444
74	S1-74	439	NNLDSKVGGNYN	450
75	S1-75	445	VGGNYNYLYRLF	456	Insoluble
76	S1-76	451	YLYRLFRKSNLK	462
77	S1-77	457	RKSNLKPFERDI	468
78	S1-78	463	PFERDISTEIYQ	474
79	S1-79	469	STEIYQAGSTPC	480
80	S1-80	475	AGSTPCNGVEGF	486
81	S1-81	481	NGVEGFNCYFPL	492
82	S1-82	487	NCYFPLQSYGFQ	498
83	S1-83	493	QSYGFQPTNGVG	504
84	S1-84	499	PTNGVGYQPYRV	510
85	S1-85	505	YQPYRVVVLSFE	516
86	S1-86	511	VVLSFELLHAPA	522
87	S1-87	517	LLHAPATVCGPK	528
88	S1-88	523	TVCGPKKSTNLV	534
89	S1-89	529	KSTNLVKNKCVN	540
90	S1-90	535	KNKCVNFNFNGL	546
91	S1-91	541	FNFNGLTGTGVL	552
92	S1-92	547	TGTGVLTESNKK	558
93	S1-93	553	TESNKKFLPFQQ	564
94	S1-94	559	FLPFQQFGRDIA	570
95	S1-95	565	FGRDIADTTDAV	576
96	S1-96	571	DTTDAVRDPQTL	582
97	S1-97	577	RDPQTLEILDIT	588
98	S1-98	583	EILDITPCSFGG	594
99	S1-99	589	PCSFGGVSVITP	600
100	S1-100	595	VSVITPGTNTSN	606
101	S1-101	601	GTNTSNQVAVLY	612
102	S1-102	607	QVAVLYQDVNCT	618
103	S1-103	613	QDVNCTEVPVAI	624
104	S1-104	619	EVPVAIHADQLT	630
105	S1-105	625	HADQLTPTWRVY	636
106	S1-106	631	PTWRVYSTGSNV	642
107	S1-107	637	STGSNVFQTRAG	648	Insoluble
108	S1-108	643	FQTRAGCLIGAE	654
109	S1-109	649	CLIGAEHVNNSY	660
110	S1-110	655	HVNNSYECDIPI	666
111	S1-111	661	ECDIPIGAGICA	672
112	S1-112	667	GAGICASYQTQT	678
113	S1-113	673	SYQTQTNSPRRA	684
114	S1-114	679	NSPRRARGGGGS	685
115	Control 1		CRGGGGSGLNDIF
116	Control 2		CGLNDIFEAQKIE
117	Control 3		CEAQKIEWHEHHH
118	Control 4		CKIEWHEHHHHHH
119	S2-1	686	SVASQSIIAYTM	697	Insoluble
120	S2-2	692	IIAYTMSLGAEN	703	Failure for synthesis
121	S2-3	698	SLGAENSVAYSN	709
122	S2-4	704	SVAYSNNSIAIP	715
123	S2-5	710	NSIAIPTNFTIS	721
124	S2-6	716	TNFTISVTTEIL	727
125	S2-7	722	VTTEILPVSMTK	733
126	S2-8	728	PVSMTKTSVDCT	739
127	S2-9	734	TSVDCTMYICGD	745
128	S2-10	740	MYICGDSTECSN	751
129	S2-11	746	STECSNLLLQYG	757
130	S2-12	752	LLLQYGSFCTQL	763
131	S2-13	758	SFCTQLNRALTG	769	Insoluble
132	S2-14	764	NRALTGIAVEQD	775
133	S2-15	770	IAVEQDKNTQEV	781
134	S2-16	776	KNTQEVFAQVKQ	787
135	S2-17	782	FAQVKQIYKTPP	793
136	S2-18	788	IYKTPPIKDFGG	799
137	S2-19	794	IKDFGGFNFSQI	805
138	S2-20	800	FNFSQILPDPSK	811
139	S2-21	806	LPDPSKPSKRSF	817
140	S2-22	812	PSKRSFIEDLLF	823
141	S2-23	818	IEDLLFNKVTLA	829
142	S2-24	824	NKVTLADAGFIK	835
143	S2-25	830	DAGFIKQYGDCL	841
144	S2-26	836	QYGDCLGDIAAR	847
145	S2-27	842	GDIAARDLICAQ	853
146	S2-28	848	DLICAQKFNGLT	859
147	S2-29	854	KFNGLTVLPPLL	865
148	S2-30	860	VLPPLLTDEMIA	871
149	S2-31	866	TDEMIAQYTSAL	877
150	S2-32	872	QYTSALLAGTIT	883
151	S2-33	878	LAGTITSGWTFG	889
152	S2-34	884	SGWTFGAGAALQ	895
153	S2-35	890	AGAALQIPFAMQ	901
154	S2-36	896	IPFAMQMAYRFN	907
155	S2-37	902	MAYRFNGIGVTQ	913
156	S2-38	908	GIGVTQNVLYEN	919
157	S2-39	914	NVLYENQKLIAN	925
158	S2-40	920	QKLIANQFNSAI	931
159	S2-41	926	QFNSAIGKIQDS	937
160	S2-42	932	GKIQDSLSSTAS	943
161	S2-43	938	LSSTASALGKLQ	949
162	S2-44	944	ALGKLQDVVNQN	955
163	S2-45	950	DVVNQNAQALNT	961
164	S2-46	956	AQALNTLVKQLS	967
165	S2-47	962	LVKQLSSNFGAI	973
166	S2-48	968	SNFGAISSVLND	979
167	S2-49	974	SSVLNDILSRLD	985
168	S2-50	980	ILSRLDKVEAEV	991
169	S2-51	986	KVEAEVQIDRLI	997
170	S2-52	992	QIDRLITGRLQS	1003
171	S2-53	998	TGRLQSLQTYVT	1009
172	S2-54	1004	LQTYVTQQLIRA	1015
173	S2-55	1010	QQLIRAAEIRAS	1021
174	S2-56	1016	AEIRASANLAAT	1027
175	S2-57	1022	ANLAATKMSECV	1033
176	S2-58	1028	KMSECVLGQSKR	1039
177	S2-59	1034	LGQSKRVDFCGK	1045
178	S2-60	1040	VDFCGKGYHLMS	1051
179	S2-61	1046	GYHLMSFPQSAP	1057
180	S2-62	1052	FPQSAPHGVVFL	1063
181	S2-63	1058	HGVVFLHVTYVP	1069
182	S2-64	1064	HVTYVPAQEKNF	1075
183	S2-65	1070	AQEKNFTTAPAI	1081
184	S2-66	1076	TTAPAICHDGKA	1087
185	S2-67	1082	CHDGKAHFPREG	1093
186	S2-68	1088	HFPREGVFVSNG	1099
187	S2-69	1094	VFVSNGTHWFVT	1105
188	S2-70	1100	THWFVTQRNFYE	1111
189	S2-71	1106	QRNFYEPQIITT	1117
190	S2-72	1112	PQIITTDNTFVS	1123
191	S2-73	1118	DNTFVSGNCDVV	1129
192	S2-74	1124	GNCDVVIGIVNN	1135	Failure for synthesis
193	S2-75	1130	IGIVNNTVYDPL	1141
194	S2-76	1136	TVYDPLQPELDS	1147
195	S2-77	1142	QPELDSFKEELD	1153
196	S2-78	1148	FKEELDKYFKNH	1159
197	S2-79	1154	KYFKNHTSPDVD	1165
198	S2-80	1160	TSPDVDLGDISG	1171
199	S2-81	1166	LGDISGINASVV	1177
200	S2-82	1172	INASVVNIQKEI	1183
201	S2-83	1178	NIQKEIDRLNEV	1189
202	S2-84	1184	DRLNEVAKNLNE	1195
203	S2-85	1190	AKNLNESLIDLQ	1201
204	S2-86	1196	SLIDLQELGKYE	1207
205	S2-87	1202	ELGKYEQYIKWP	1213
206	S2-88	1208	QYIKWPWYIWLG	1219
207	S2-89	1214	WYIWLGFIAGLI	1225	Failure for synthesis
208	S2-90	1220	FIAGLIAIVMVT	1231	Failure for synthesis
209	S2-91	1226	AIVMVTIMLCCM	1237	Failure for synthesis
210	S2-92	1232	IMLCCMTSCCSC	1243	Failure for synthesis
211	S2-93	1238	TSCCSCLKGCCS	1249
212	S2-94	1244	LKGCCSCGSCCK	1255	Insoluble
213	S2-95	1250	CGSCCKFDEDDS	1261
214	S2-96	1256	FDEDDSEPVLKG	1267
215	S2-97	1262	EPVLKGVKLHYT	1273
