# Supplementary material for: Humoral immune responses during SARS-CoV-2 mRNA vaccine administration in seropositive and seronegative individuals
Source: BMC Med. 2021 Jul 26;19:169. doi: 10.1186/s12916-021-02055-9 (PMC8310732; doi:10.1186/s12916-021-02055-9)
Supplement: Supplementary file 3 — Additional file 3. Log2 Median fluorescence intensity values for each SARS-CoV-2 peptide. [file 12916_2021_2055_MOESM3_ESM.xlsx]

## Sheet: counts_file
SpotID	CME.96B	CME.169B	CME.79B	CME.147B	CME.95B	CME.142B	CME.84B	CME.166B	CME.100B	CME.200B	CME.82B	CME.163B	CME.64B	CME.181B
S1-1	9.53333	8.53138	11.4205	8.29921	9.57175	8.45533	10.0848	10.0553	8	8.82972	9.10591	9.87958	9.36632	9.99577
S1-2	8.8857	8.41363	10.7474	8.58496	9.98868	8.94251	9.74651	9.74819	7.7211	8.80735	9.05799	9.29921	8.65821	9.71768
S1-3	9.18488	8.60363	11.1072	8.77479	9.783	8.58496	9.97871	11.0802	8.11374	8.98584	9.07948	9.66534	9.65642	9.6987
S1-4	9.3443	8.68299	11.3701	8.13443	9.41151	8.31288	9.9629	9.61287	8.01123	8.9571	9.13186	9.7364	9.82972	9.45533
S1-5	9.32867	8.70044	11.4898	8.14975	9.45327	8.34873	10.007	9.53722	8.2384	8.98584	9.15482	9.7364	10.0539	9.64926
S1-6	11.9281	8.8392	11.5285	9.25267	11.7082	8.3966	10.7838	9.65821	9.28309	9.04439	10.6821	9.97728	10.0265	9.51373
S1-7	9.2738	8.61471	11.5911	7.61471	8.91588	8.14975	9.77149	9.40727	7.90689	9.08481	8.97154	9.69174	9.65105	9.46352
S1-8	8.94544	8.84549	10.9241	8.75154	9.99294	8.66888	9.9629	9.77479	8.33539	8.98868	9.20457	9.45943	9.58496	9.49386
S1-9	8.63662	8.21432	10.8289	7.74819	9.58684	8.46352	10.0042	9.64386	7.67243	8.93074	9.00562	9.09803	8.58496	9.1267
S1-10	9.58684	8.92481	11.6073	8.47168	9.60918	8.62936	10.1762	9.79116	8.21917	9.10066	9.13699	10.0126	9.89482	9.73978
S1-11	9.5411	9.02791	11.5579	8.51964	9.51175	8.61102	10.1861	9.8009	8.29002	9.16742	9.15987	9.97011	9.91588	9.59059
S1-12	9.32643	8.8009	11.3587	8.36194	9.34873	8.55075	9.9901	9.66178	8.13443	9.07948	9.08481	9.79604	9.79116	9.71939
S1-13	9.12153	8.67948	11.144	8.10329	9.17991	8.18488	9.79766	9.46557	7.96578	8.7211	8.88264	9.60363	9.61287	9.44501
S1-14	9.16993	8.76818	11.3242	9.16491	9.33316	8.37938	9.84862	9.51373	8.08215	8.98299	8.98868	9.85487	9.38802	9.62205
S1-15	9.25739	8.71081	11.2597	8.21917	9.40301	8.36632	9.88874	9.49985	8.03342	8.8009	9.23601	9.85643	9.14466	9.59619
S1-16	9.07146	8.77808	11.1555	8.26209	9.57554	8.40088	9.79766	9.31061	7.98299	8.78136	8.99152	9.78136	9.24555	9.6987
S1-17	9.50978	8.96578	11.5416	8.26209	9.36632	8.40088	10.0293	9.53916	8.08215	8.92481	8.97441	10.0808	9.59246	9.55651
S1-18	9.03892	8.59246	11.4278	8.00562	10.314	9.15228	10.1421	9.61287	7.91886	10.9462	10.2491	9.39446	8.77808	9.58308
S1-19	9.00282	8.59991	10.8657	8.63662	10.8098	8.46352	10.1774	9.67948	8.08215	8.83289	8.89785	9.44915	9.7364	9.89633
S1-20	9.08215	8.73809	11.1319	8.43463	9.8857	8.54303	10.0954	9.93664	8.12412	8.92184	9.45121	9.68124	9.63481	9.43254
S1-21	9.78953	9.09803	11.7017	9.21675	9.70044	9.17991	10.4147	10.3219	8.20457	9.36632	9.61839	10.5362	10.0265	9.85019
S1-22	9.18239	8.74147	11.2894	8.37504	9.81057	8.39232	9.92333	9.64566	8.16491	8.82655	9.25267	9.6987	9.52356	9.61471
S1-23	8.89785	8.81378	11.2137	9.08215	10.7855	9.79766	10.944	10.1176	9.01681	9.92926	10.7048	9.99577	9.35975	10.2586
S1-24	10.2621	10.2715	12.056	10.4221	10.7582	10.9773	11.7232	11.6578	11.0417	10.8704	10.8634	11.2883	10.0403	10.5048
S1-25	9.81057	8.61471	11.1228	8.56224	9.94105	8.73471	10.1624	9.5411	8.09803	8.89178	10.1447	9.49386	9.57932	9.23122
S1-26	8.96867	8.99718	10.9929	8.80735	9.83131	8.50383	10.0056	9.75656	9.15987	9.00282	9.63118	9.43463	9.58684	9.15735
S1-27	9.77808	9.06609	11.3853	8.89482	9.57932	8.62205	9.99859	9.52748	8.29462	8.97728	9.69697	9.77643	10.1357	9.25974
S1-28	8.53138	8.37938	10.7271	8.19476	9.70217	8.34873	9.74819	9.58871	7.80735	8.53528	9.62022	9.46148	9.18239	8.78463
S1-29	10.3487	9.45121	11.3021	10.102	10.352	9.74315	10.1948	11.6018	9.86573	9.84549	10.1447	9.90238	10.1137	9.87498
S1-30	8.9542	8.48784	11.1059	8.07682	9.30378	8.08746	9.80735	9.35535	8.11374	8.57365	10.1774	9.71939	10.0728	8.88264
S1-31	9.20212	8.35315	11.2538	8.40939	9.13186	7.90689	11.4221	9.06878	7.94251	8.41785	10.0861	9.53916	10.2252	8.86419
S1-32	9.59805	8.76155	11.3815	8.53916	9.14466	8.5157	10.3509	9.54882	8.18488	8.71768	9.7879	10.0389	10.3387	9.02791
S1-33	10.6294	10.0307	11.6484	10.23	10.341	9.98157	10.5821	10.1267	9.05257	9.40939	9.90689	10.058	10.1033	10.4409
S1-34	11.1624	9.46557	12.5177	9.58308	9.5812	10.6393	11.6142	11.3674	9.38586	10.3891	10.255	11.3848	9.91289	10.2946
S1-35	9.54882	8.78463	11.2715	8.31288	9.38586	8.27146	9.81538	9.44708	8.17493	9.01959	8.98014	9.67243	9.633	9.64746
S1-36	9.32193	8.6865	11.2456	8.20945	9.38802	8.32643	9.82018	9.53138	8	8.74819	9.03342	9.56796	9.65464	9.49985
S1-37	9.35094	8.71081	11.1997	8.27612	9.45533	8.27612	9.71081	9.58496	8.06609	9.38802	8.97441	9.68475	9.56224	9.47371
S1-38	9.48382	10.1331	11.2981	8.43463	9.35755	8.43879	9.58308	9.72962	8.12928	8.83289	9.16742	9.70908	9.35315	9.43254
S1-39	9.87036	9.03067	11.5401	8.76155	9.90238	8.82337	9.98584	9.79766	8.28077	9.1267	10.0014	9.99859	10.2095	9.66178
S1-40	10.1662	8.94837	11.7694	8.69	9.39446	9.4818	10.5651	10.444	8.43045	9.88874	9.29232	10.5177	10.0688	10.1699
S1-41	9.46352	8.89785	11.2621	8.17493	9.35315	8.39232	9.80735	9.51964	8.06609	8.86419	9.03617	9.77972	9.65821	9.38586
S1-42	9.57932	8.90388	11.4615	8.27146	9.47573	8.39232	9.7364	9.81698	8.20457	8.79442	9.05528	9.79604	9.73302	9.44501
S1-43	9.91289	8.99435	11.2808	8.93074	9.53138	8.50383	9.74483	9.70908	8.633	8.82972	8.9629	9.77972	9.53333	9.41574
S1-44	9.34873	8.81057	11.163	9.24317	9.23122	8.35755	11.1402	9.45738	9.13186	8.85487	9.15735	9.75154	9.58308	9.38154
S1-45	9.90839	13.1969	11.7056	9.39874	10.341	9.46761	10.5018	10.2574	8.58871	11.6555	9.49586	10.2703	10.0634	10.0042
S1-46	9.88417	9.77643	12.4126	8.87036	10.0042	10.3298	11.2814	9.93958	8.44708	9.52552	9.94837	11.0735	10.3641	10.3674
S1-47	9.39874	8.87958	11.258	8.33539	9.47573	8.29002	9.8933	9.66711	8.04985	8.81698	8.96	9.79604	9.43879	9.7211
S1-48	9.29692	8.83605	11.1561	8.26209	9.93369	8.40088	9.85643	9.46557	8.02237	8.65464	8.87036	9.89936	9.36194	9.64566
S1-49	9.03892	8.65105	10.9586	8.20457	9.83289	8.37504	11.1917	9.59432	7.87652	8.50383	8.72792	9.53333	8.91289	9.50978
S1-50	9.46964	8.90989	11.4409	8.58496	9.58496	8.92778	10.3565	10.0835	8.44294	9.19229	9.82177	10.1948	9.36194	9.74819
S1-51	8.99152	9.04166	10.817	8.2384	9.41151	8.56605	9.72962	9.78953	7.92481	8.97441	9.52552	9.46148	9.56224	9.5812
S1-52	9.90839	9.08481	11.4252	9.41574	9.81378	8.62205	9.74819	10.0755	8.84862	10.6257	10.858	10.1241	9.55075	9.92333
S1-53	9.73809	8.94837	11.2473	8.48382	9.36194	8.33985	9.9629	9.49185	8.18982	8.7039	9.08215	9.68475	9.77314	9.76487
S1-54	9.26913	8.7211	11.4205	8.19967	9.02514	8.31741	9.77643	9.28077	7.84549	8.62571	9.09011	9.61471	9.64746	9.79116
S1-55	9.33539	8.69	11.3044	8.59246	9.17991	8.11894	9.71425	9.33316	7.96578	8.77479	9.18735	10.3332	9.60918	9.85175
S1-56	8.84862	8.76155	11.1053	9.29232	10.3531	9.77479	10.7698	10.2609	9.22641	9.37721	10.7649	9.86419	9.98442	10.1749
S1-57	9.13186	8.67596	11.1338	9.86882	10.1202	9.32193	9.96434	10.6644	8.26209	9.21675	9.64024	9.49386	9.22641	10.375
S1-58	10.4615	9.79442	11.664	9.59246	9.46761	8.93664	10.0348	9.54689	8.2384	8.91588	9.56224	9.85019	9.74483	9.8392
S1-59	9.83289	8.79116	11.6425	8.5157	9.14466	8.54303	10.137	9.22641	8.45943	8.88874	9.69523	9.68475	9.51964	9.47371
S1-60	9.40301	8.56605	11.6022	8.87652	8.9571	8.86109	9.85175	9.30834	7.88874	8.74819	9.64386	9.64386	9.48583	9.22641
S1-61	15.0126	14.5504	13.0307	15.1114	12.9396	12.5701	12.1839	13.4467	12.3052	12.0403	11.6662	11.3089	11.5934	11.6362
S1-62	10.5536	9.76321	11.4813	10.0768	9.57365	8.52748	10.0348	9.55267	8.15987	8.81698	9.67596	9.97441	10.2586	9.43045
S1-63	9.54882	8.60733	11.3482	8.65821	9.32643	8.72451	9.7364	9.37721	8.10329	8.71425	10.2491	9.61102	9.50779	9.49185
S1-64	10.6221	10.0967	11.115	10.0444	9.50383	10.218	9.92778	9.31061	8.633	10.1254	9.8009	9.56605	9.66	9.29692
S1-65	10.0875	8.73471	11.7343	8.9571	9.65105	8.64746	10.2866	9.92333	8.40939	9.12412	9.3966	10.098	10.8711	10.2715
S1-66	9.63118	9.64926	11.7871	10.1774	11.0464	10.6036	11.7997	10.8017	10.0715	10.6627	11.5367	11.3129	10.4189	10.7091
S1-67	9.4818	8.62571	11.5864	8.50383	9.53722	8.50779	10.1923	9.83605	8.19967	9.01402	9.08481	9.90539	9.88722	10.1111
S1-68	9.3015	8.53528	11.5196	8.31741	9.44915	8.32643	10.0808	9.70736	8.14466	8.98299	9.07146	9.783	9.87498	9.60733
S1-69	9.224	9.08215	11.576	8.79442	9.60733	8.40514	10.3038	9.67596	8.23362	8.99718	9.0634	9.79604	10.1163	9.57932
S1-70	9.20945	8.65105	11.6046	8.31741	9.633	8.46352	10.0084	9.633	8.224	8.94544	9.37287	9.89482	9.94983	9.68475
S1-71	9.24555	8.60733	11.7875	8.41785	10.6046	8.69697	10.5048	9.98014	8.37069	9.19229	10.5353	10.0526	9.83605	9.35975
S1-72	8.97154	10.058	11.3134	9.11374	11.2556	9.5812	10.8711	10.4998	9.3966	10.2276	10.5765	10.6493	12.5223	12.2963
S1-73	9.13955	8.6865	11.3788	8.77149	9.65821	8.54689	10.032	9.79604	8.30834	8.98584	9.09276	9.87805	9.90989	9.74651
S1-74	9.26209	8.79766	11.5512	8.54303	9.41363	8.40939	10.0553	9.81378	8.36194	9.10591	9.06878	9.96	9.69697	9.62205
S1-75	9.40514	8.92184	11.5943	8.56605	9.46148	8.55459	10.3129	9.70908	8.43879	9.03617	9.13443	10.1085	10.0042	9.81057
S1-76	10.9622	9.56033	12.2482	9.55075	9.8009	10.1007	11.5915	10.6839	10.1812	10.3015	10.1948	10.7805	10.137	10.0403
S1-77	9.17493	8.67596	11.2755	8.32643	9.09803	8.224	9.91588	9.42836	8.18488	8.96578	9.18735	9.75656	9.53722	9.27612
S1-78	9.16742	8.85175	11.4115	8.44294	9.42206	8.47573	10.0168	9.73978	8.19476	9.26209	9.25503	9.94544	9.54496	9.51373
S1-79	9.10066	8.56986	11.4435	8.26209	9.78627	8.25739	9.85953	9.58308	8.07146	9.16239	9.12412	9.86264	9.22159	9.24317
S1-80	9.27612	8.82018	11.4226	8.43879	9.57743	8.43463	9.98584	9.67419	8.14466	8.96	9.04166	9.86882	9.51767	9.24555
S1-81	9.22641	8.72451	11.4236	8.30378	9.77314	8.45121	10.0028	9.71253	8.15482	9.20212	9.0607	9.92333	9.48784	9.13186
S1-82	9.75154	9.47978	12.0808	10.1586	10.6027	10.1098	10.8431	10.5343	9.15228	10.5868	10.6786	10.6055	9.62388	10.1712
S1-83	9.25739	8.72792	11.4062	8.33985	9.46761	8.21432	9.97871	9.59432	8.08215	8.88264	9.01681	9.65284	9.56605	9.19229
S1-84	9.11894	8.67243	11.4671	8.17493	9.21189	8.31741	9.92333	9.45738	8.03342	9.36413	9.19967	9.73302	9.5216	9.19967
S1-85	9.54882	9.00843	11.7069	8.97154	9.94398	8.83289	10.6411	9.85331	8.36194	9.2854	9.60363	10.1548	9.90087	9.32643
S1-86	9.30834	8.71425	11.5517	8.46352	9.45943	8.42626	10.0265	9.67596	8.19476	8.98299	9.55267	9.92926	9.51767	9.26913
S1-87	9.18239	8.67243	11.3471	8.34873	9.40939	8.28077	9.9571	9.49386	7.93664	8.93074	9.31288	9.7364	9.97871	9.28309
S1-88	9.05257	8.53916	11.1693	12.4333	9.57554	8.02237	9.73302	9.36194	9.06609	8.71425	9.60363	10.2877	15.0282	9.01959
S1-89	9.19229	8.3966	11.3712	8.5812	9.12928	8.11894	9.77643	9.41996	8.15987	9.02237	12.1561	9.53138	9.53528	8.8009
S1-90	9.61655	9.05799	11.5469	9.49785	9.96723	9.17493	11.1013	10.2854	8.75489	9.32418	12.4357	9.88722	10.1636	9.15228
S1-91	8.90388	8.3966	11.2674	8.36632	9.28771	8.49985	9.87805	9.55075	8.12412	8.76155	9.85331	9.61839	9.43671	8.99435
S1-92	9.03067	8.3966	10.9965	8.33092	9.13699	8.08215	9.6865	9.44087	9.27845	8.82018	10.4325	9.50383	9.45533	9.47168
S1-93	10.3197	8.84549	11.7545	9.73302	9.68299	9.55075	10.5088	11.643	10.7117	10.2119	11.42	10.4848	10.4502	10.2216
S1-94	9.01402	8.25739	11.2533	8.10852	8.93074	8.67948	9.73132	9.64566	9.50184	8.73132	13.3378	9.68299	10.4757	10.8049
S1-95	9.14211	8.31288	11.1997	8.41363	9.09276	8.86109	9.67419	9.61102	8.29462	8.89178	10.0498	9.5812	10.1497	10.8688
S1-96	9.25739	8.51175	11.3231	8.44294	9.27146	8.40088	9.73471	9.50184	8.14466	8.66178	9.7364	9.64746	11.6366	9.1267
S1-97	10.8305	8.69	12.3611	11.3707	9.5216	9.59246	10.0768	11.4184	10.7082	11.7932	12.5779	11.8727	10.1536	12.1261
S1-98	9.25267	8.54303	11.3482	7.96	10.2969	8.43463	10.1163	10.0444	8.08746	8.97154	9.29921	9.97585	9.45943	9.51767
S1-99	9.23601	8.55459	11.2603	7.9542	9.46557	8.05528	9.90388	9.71081	7.93664	8.7039	9.01123	9.69697	9.52748	9.80735
S1-100	9.41785	8.97728	11.3625	8.2384	9.51964	8.38802	10.0307	9.66356	8.07682	8.89785	11.0279	16	10.0112	9.45738
S1-101	9.61839	8.88874	11.4984	8.41363	9.65642	8.53528	10.1674	9.81218	8.29462	9.04166	9.82655	15.808	10.0056	9.45533
S1-102	8.65105	8.59991	10.8642	8.05528	9.72962	8.33092	9.77149	9.84862	8.12412	8.79766	9.12153	9.59246	9.54882	9.48583
S1-103	7.97154	8.24317	10.2958	8.08215	9.64566	7.97154	9.44708	9.66888	7.55459	8.33539	8.75822	9.00282	9.64205	9.16993
S1-104	9.35535	8.74147	11.3117	8.03892	10.5784	8.23362	10.1434	9.99718	9.67596	8.9571	11.3337	11.144	9.65642	9.65821
S1-105	10.2644	9.75322	13.7711	8.17991	9.20457	8.53528	10.9887	11.3146	11.9473	11.956	11.3966	10.4898	9.59619	10.3443
S1-106	8.57743	8.79766	11.1923	9.88417	9.50581	8.36194	10.6421	11.5396	11.8447	11.7711	9.75989	11.0028	9.93517	9.67772
S1-107	9.46148	9.01959	11.6443	8.57743	9.48985	8.49586	10.2854	9.70908	8.39232	9.08481	9.19229	10.1824	9.92926	9.65642
S1-108	9.14975	8.57743	10.5565	8.59619	9.62388	9.50383	10.4666	10.5897	7.87036	8.90087	10.9593	9.47978	9.25974	9.69523
S1-109	8.91289	8.82337	10.9248	8.72451	10.0993	8.67596	10.058	9.68825	8.32193	9.25267	9.51373	9.88417	9.56986	10.0954
S1-110	9.20457	8.93958	11.4221	8.27146	9.83605	8.47978	10.0941	9.64746	8.14975	8.9571	9.07682	10.5353	9.75656	9.65464
S1-111	10.8803	9.53333	12.7893	12.4996	10.7474	11.9073	11.9355	10.8218	11.4346	13.1426	12.4582	12.3256	10.6284	11.4126
S1-112	9.13186	8.94251	11.3393	8.44294	9.41996	8.46352	10.0954	9.63118	8.51964	9.1267	9.33985	10.0307	9.59991	9.61471
S1-113	9.01681	8.80735	10.8572	9.30834	9.19229	8.31288	9.45533	9.53916	7.97154	8.81057	9.33985	9.96	8.92184	9.03892
S1-114	9.25974	8.85175	11.3208	8.10329	9.18982	8.18488	9.91139	9.37721	7.93664	9.02237	9.09276	9.60363	9.38154	9.15228
S1-115	8.97154	8.52356	11.1911	7.86419	9.27146	8.0607	9.67419	9.36194	7.91886	8.74147	9.04166	9.46964	9.05799	8.9629
S1-116	9.41574	8.05528	10.3163	8.13443	9.68475	8.52356	9.42417	9.75656	7.74147	8.49185	9.35975	9.05528	8.80735	8.77149
S1-117	9.03342	8.54303	11.1749	8.10329	9.26913	8.36632	9.81698	9.57365	8.03892	8.82655	9.41363	9.60733	9.31288	9.14466
S1-118	9.51175	8.89178	11.6711	8.58871	9.39017	9.00562	10.2009	9.65284	8.20945	9.07414	9.55075	10.0251	9.53722	9.42206
S2-1	9.44708	8.85487	11.4481	8.32643	9.48985	8.45943	10.102	9.58871	8.12412	8.99152	9.40939	9.93517	9.65284	9.2384
S2-3	9.17991	9.29692	11.2662	8.41363	11.0908	8.27146	9.74651	9.43045	8.13955	9.08481	13.5028	9.57554	9.50779	8.98868
S2-4	8.40939	10.1241	10.3859	9.36632	9.23601	9.65642	9.28077	9.3015	7.79442	8.633	10.9687	12.7063	9.33092	8.77808
S2-5	9.03067	8.92481	10.9866	9.31288	9.70044	8.70736	9.64746	9.54496	8.21917	8.99152	10.021	9.72962	10.5859	10.4083
S2-6	8.88264	8.32643	10.8114	7.96578	9.28309	8.11374	9.49785	9.67948	7.85175	8.60733	9.64386	9.30834	9.56224	10.0126
S2-7	9.36632	8.8009	11.0327	9.22159	9.63481	8.73809	9.92184	9.83289	9.07414	9.28771	9.86882	9.69697	10.1085	10.1344
S2-8	9.1267	8.89785	11.168	9.53722	10.3794	9.68299	10.9651	9.94837	9.06609	9.70908	10.7871	10.3685	10.2479	11.6257
S2-9	9.5216	8.53916	11.3788	8.33985	9.29921	8.33985	9.9542	9.40939	8.04439	8.633	10.4512	9.98442	10.0084	10.8502
S2-10	9.22882	8.55459	11.2027	8.42206	9.7039	8.28077	9.8933	9.44294	8.21432	8.70736	10.062	9.67243	10.007	10.3332
S2-11	9.90539	8.70736	11.7859	8.67948	9.59991	8.5812	10.255	10.0154	8.33985	9.06878	9.27146	10.0941	10.1561	9.84235
S2-12	9.25267	8.73471	11.8001	8.56605	9.85331	8.75489	10.1624	9.96145	9.00843	10.7262	9.62205	10.0042	10.3912	10.1396
S2-13	9.63481	8.7879	11.8146	8.51175	9.52748	8.6865	10.2866	9.83763	8.34873	9.04712	9.05799	10.1699	10.1319	10.3083
S2-14	8.2384	8.08215	11.4757	8.73132	9.2854	8.17991	9.39874	9.46761	7.59246	8.44708	8.94544	9.2503	9.18982	9.62388
S2-15	8.13955	7.98868	10.5038	8.20457	9.14211	8.03342	9.24555	9.41363	7.78136	8.45533	9.35315	10.584	10.0768	8.88264
S2-16	8.98868	8.93369	11.3815	9.12153	9.55075	10.4419	12.2052	9.88722	8.41785	10.1396	13.6408	9.91588	9.55651	9.3837
S2-17	12.7181	9.25267	11.7224	9.11374	9.65284	8.69697	10.1674	9.74147	8.36194	9.08746	9.19967	9.99152	10.4838	9.70563
S2-18	9.09803	8.5812	11.4898	8.01681	9.18735	8.28077	9.99718	10.7903	8.16491	9.23122	9.12153	9.66711	10.3826	9.44087
S2-19	8.50383	8.29462	11.236	10.6092	9.56796	8.39232	9.72792	9.73809	7.88874	8.81057	9.25974	9.33762	9.66	9.29232
S2-20	9.29462	8.45533	11.4651	8.11894	9.24555	8.32193	9.74147	9.83131	8.11374	9.49785	11.7125	9.87036	9.62936	9.20212
S2-21	9.05257	8.55075	11.4067	8.08746	9.03067	8.16993	9.84862	9.28309	8.10329	9.02514	9.02514	9.68299	10.0403	9.44501
S2-22	7.66534	7.14975	11.5656	13.5292	8.93958	7.99435	8.66534	8.85487	7.45943	8.3966	13.4172	11.4142	9.09011	8.96578
S2-23	8.53528	9.87344	10.8049	11.7707	9.14975	8.79116	10.3837	9.9542	8.04439	8.84235	9.69174	10.6083	9.65821	12.769
S2-24	8.31288	8.43879	10.9322	9.64024	9.21432	8.31741	10.3674	10.1267	7.98868	9.1472	9.22641	9.23601	10.1812	8.9629
S2-25	8.78136	8.37069	11.2444	7.88874	9.66178	8.24793	9.76818	9.58684	7.87652	8.74483	9	9.66	9.24793	9.81538
S2-26	9.13443	8.61839	11.3939	15.7397	9.41996	8.36632	9.90238	9.46761	8.03892	8.83289	8.96867	9.74483	9.46964	9.88722
S2-27	8.60363	8.55842	10.8887	8.93664	10.1799	8.46761	11.4909	9.69697	7.94251	9.45327	9.29002	9.47168	9.22641	9.57743
S2-28	8.49985	8.47978	10.9665	8.39232	9.55651	8.30834	9.74819	9.44501	7.88874	8.75822	9.47776	9.37938	8.90087	9.01123
S2-29	9.04166	8.33539	11.3614	7.67243	8.59991	7.9542	9.71253	9.16491	7.70044	8.76487	8.81698	9.26913	9.02514	9.07948
S2-30	8.7039	8.33539	11.1542	7.94251	9.09011	7.94251	9.50184	9.35975	7.8009	8.62936	9.02514	9.29921	8.74819	8.94837
S2-31	9.0607	8.56605	11.3123	8.19476	9.47978	8.15987	9.73132	9.47978	7.96	8.85175	10.1712	9.70908	9.19722	9.01402
S2-32	8.99718	8.29002	11.294	8.15482	9.16239	8.03892	9.60548	9.47168	7.90087	8.69697	9.2854	9.50581	9.09803	9.00562
S2-33	8.46352	8.74147	11.0007	8.21432	9.63118	8.39232	9.67948	9.97011	7.84549	9.09803	9.29692	9.37721	11.1699	10.4625
S2-34	8.37504	8.42626	10.9816	8.633	9.33762	8.2854	9.59059	9.48382	7.70044	9.37069	9.33316	9.39446	10.0808	9.10066
S2-35	9.01681	8.38802	11.2621	8.54303	9.3015	8.11894	9.64926	9.40939	7.99435	9.15228	9.40939	9.50383	9.94398	9.01402
S2-36	9.93811	9.01959	12.4213	8.72792	9.16742	8.84549	10.2574	9.72962	8.40514	9.66711	9.59246	10.1911	9.39446	9.19967
S2-37	9.87652	8.95128	11.6564	9.32643	9.57554	8.98584	10.1774	9.92184	8.67243	9.77643	9.66	9.85798	9.67419	9.29002
S2-38	8.76155	9.04985	11.128	9.31515	9.90388	9.5157	11.0954	10.0084	8.94251	9.46761	10.5575	10.0042	11.1548	10.4858
S2-39	8.31288	8.26209	11.1599	10.0112	9.30606	8.20457	9.32643	9.82972	7.93074	8.75489	9.48784	9.33762	10.1357	8.8392
S2-40	8.2384	8.18982	10.6961	9.41574	9.00282	8.04439	9.31515	9.51373	8.56224	8.38802	9.28077	9.2384	10.3641	9
S2-41	10.9374	7.82018	10.6671	9.70736	13.3239	7.94251	10.1033	9.57175	7.81378	8.47168	9.61102	8.92481	10.1523	10.0196
S2-42	9.05799	8.25739	11.1649	8.27612	9.35315	8.19476	10.6777	9.44708	7.83289	8.64024	9.59805	9.35975	10.3465	10.5546
S2-43	9.44087	8.47168	11.4803	8.10852	9.37504	8.23362	10.0389	9.66	8.16491	9.16239	8.9629	9.75656	9.87191	9.75489
S2-44	9.22641	8.57365	11.421	8.84862	9.26444	8.2384	9.95128	10.5793	8.00562	8.73471	9.67419	9.72962	9.64386	9.46352
S2-45	9.13955	8.56986	11.4083	9.15228	11.2923	8.90689	9.95128	10.5632	8.2384	8.85175	9.40088	9.77479	10.7936	9.82814
S2-46	8.54303	8.3837	10.8265	8.46352	9.2384	8.25267	9.41996	9.39446	7.71425	9.09803	8.9629	10.5793	9.39874	9.83447
S2-47	9.38154	8.89482	11.7142	10.8281	9.70908	11.3168	10.5971	11.8556	9.0954	10.6284	10.4019	12.2851	10.0688	11.432
S2-48	9.2503	8.67243	11.4903	8.55842	9.7879	8.66178	10.1085	9.9263	8.5157	9.08746	9.39017	9.95274	9.71425	9.47371
S2-49	10.2192	8.20945	11.3832	8.55842	9.84392	9.25974	10.6662	10.6348	8.10329	9.33092	10.6511	10.0755	8.69349	8.99152
S2-50	9.13186	8.56986	11.4073	8.33539	9.49386	8.37938	10.1163	9.5411	8.37938	8.80735	8.99435	9.82814	9.59246	9.29462
S2-51	9.11374	8.48382	11.4152	8.31741	9.32193	8.41363	9.90689	9.95565	8.18982	8.92778	9.10066	10.3998	10.0056	9.39446
S2-52	8.89178	8.45943	11.3734	8.43879	9.25503	8.35315	9.67243	9.89026	8.18982	9.27146	9.10329	9.77972	9.90539	9.51175
S2-53	8.30834	8.40514	10.9121	9.75989	9.45738	8.45533	9.59805	9.47776	7.99435	8.80413	9.23601	9.52552	9.24317	9.67243
S2-54	8.75822	8.43045	11.1299	8.09276	9.04712	8.06609	9.49386	9.59246	8.01681	8.66178	8.72451	9.56605	9.68124	9.38154
S2-55	8.13955	8.27612	10.4512	8.53916	8.90087	7.87652	9.14211	9.34207	7.74819	9.49185	8.66178	9.26209	9.58684	8.84862
S2-56	9.32418	8.83605	11.4767	8.58496	9.56224	8.65821	10.0389	9.66711	8.19476	9.07146	8.99152	9.99859	10.2131	9.13955
S2-57	9.01402	8.5812	11.2761	8.10852	9.29921	8.00562	9.73132	9.34651	7.90087	8.77149	8.77149	9.65105	9.28771	8.76487
S2-58	8.98299	8.63662	11.1824	8.22882	9.08746	8.14975	9.81057	9.41151	7.91289	8.71425	8.98014	9.67243	9.29921	8.92184
S2-59	10.5897	8.7879	11.3886	9.56415	9.58308	13.5173	11.2912	9.60363	13.5148	9.86264	9.24079	9.67772	9.71596	9.20212
S2-60	9.18982	8.67948	11.568	7.96	9.35094	8.3837	9.84706	9.45121	8.03342	9.01402	8.91588	9.71596	9.29232	9.01681
S2-61	9.46148	8.7879	11.4717	8.62205	9.61287	8.50383	10.1357	9.62205	8.17991	8.9542	9.32418	9.76487	9.34873	8.96578
S2-62	9.39446	8.80735	11.8918	9.26679	9.94837	9.11634	10.0755	10.0566	8.30378	9.51964	9.49386	9.64926	8.53916	9.08481
S2-63	9.14975	8.74147	11.4599	8.10852	9.26913	8.37938	9.93664	9.41996	8.10329	9.03342	9.92184	9.76984	10.6883	9.15987
S2-64	8.9629	8.51964	11.1812	8.03342	9.16993	8.02237	9.66178	9.29232	7.93664	8.85798	9.13443	9.61471	9.75154	8.85798
S2-65	8.9571	8.53916	11.1573	8.18488	9.26444	7.92481	9.77643	9.31288	7.85798	8.7879	9.5157	9.37504	9.73978	9.02514
S2-66	9.07146	8.58871	11.3421	8.27146	9.53333	8.29002	9.88722	9.43671	7.94837	8.9542	9.46352	9.57932	9.46352	8.92778
S2-67	8.8392	8.33985	11.188	8.26679	9.13443	7.98868	9.62571	9.23122	7.78136	8.67243	9.15987	9.53528	9.44501	8.79442
S2-68	9.11634	8.76155	11.403	8.47168	9.0954	8.45121	9.72451	9.32643	8.05528	9	9.62571	9.75489	9.82177	8.79116
S2-69	8.8392	8.49985	11.218	8.46352	9.5812	8.47168	9.90539	9.58496	8.21432	9.9263	9.98584	9.81698	9.93517	8.6865
S2-70	8.89482	8.25739	10.8634	8.46761	9.36851	8.83605	9.80574	10.1624	8.7211	8.79442	11.2586	9.34873	10.1573	8.82018
S2-71	8.42206	8.33985	10.6027	10.865	9.67419	8.22882	9.79116	9.57932	8.50383	8.87344	10.0293	9.74483	10.7279	9.43879
S2-72	9.33316	8.47168	11.2866	8.49185	9.21189	8.38802	9.95128	9.5157	8.224	8.71768	9.83289	9.82814	10.3869	10.0458
S2-73	8.73132	8.16993	10.9054	8.32193	9.85798	8.27612	9.81538	9.56033	7.97154	8.7211	9.82814	9.37069	10.0375	10.8361
S2-75	9.76653	8.77479	11.9166	8.52748	10.0196	9.24317	10.3376	9.94398	8.85175	9.81218	9.32193	10.4263	10.341	10.5028
S2-76	9.23601	8.55459	11.5191	8.42206	9.48382	8.60733	10.0417	10.6348	8.32193	8.92481	9.03892	9.81378	9.47371	10.0334
S2-77	9.62388	8.83289	11.6147	8.29002	9.69174	8.77808	10.1319	9.68299	8.19967	9.02237	9.01959	9.90238	9.81057	10.0875
S2-78	11.2276	9.55075	14.0038	11.2779	12.101	13.2387	12.9569	13.2037	10.8265	13.7764	11.3426	11.3548	11.3309	11.8166
S2-79	9.65284	8.67596	11.6425	8.84549	9.53722	9.56415	10.1749	9.78953	8.25267	9.16491	9.13955	9.77972	10.1611	10.3707
S2-80	9.28771	9.24079	11.5142	8.52748	11.0987	8.70044	9.94544	9.65821	8.29921	8.99152	9.00282	9.81378	9.59991	9.65284
S2-81	10.1935	9.29232	12.838	10.5603	9.91737	12.6427	12.3509	12.3589	12.183	14.005	9.61102	11.4727	10.0526	9.49985
S2-82	9.34873	9.43879	11.5741	9.46148	10.1799	9.59246	11.4273	10.1886	9.75489	9.51373	10.3729	10.5887	10.0279	10.014
S2-83	11.0161	8.8009	11.6896	9.69697	10.3476	11.4305	10.6008	11.1774	9.94251	10.014	11.1755	13.1041	9.72281	10.0224
S2-84	9.39874	8.81057	11.4974	8.86728	9.72451	9.64205	10.1293	9.89026	10.3619	9.60363	9.5157	10.9993	10.1674	9.77314
S2-85	8.62205	8.57365	10.9607	9.80252	9.33985	8.45121	9.74987	9.57932	14.7233	11.2082	9.48985	10.0084	9.70217	9.80252
S2-86	8.57365	8.51964	10.933	10.0471	9.66356	9.49586	10.0967	10.9506	8.02791	9.16993	11.5831	9.55651	10.1408	9.54689
S2-87	9.69523	9.18488	12.0293	8.79116	9.21432	9.38154	10.1059	10.1561	8.57365	10.007	9.33316	10.4767	10.0444	9.96
S2-88	9.64746	9.05257	11.9396	8.72451	9.76984	9.03892	10.643	9.82018	8.44708	9.57365	9.67596	10.2264	9.93221	9.88264
S2-93	9.07414	8.87958	11.2246	8.56224	9.79928	8.78463	10.6439	10.2336	8.07682	9.06609	9.55651	9.57554	9.42836	9.3966
S2-94	10.3955	9.9571	12.557	9.06878	10.1472	10.5488	12.1235	10.7566	9.56415	10.3912	11.3376	11.6133	11.0708	10.098
S2-95	9.06878	8.70044	11.4025	8.32643	9.65642	8.37069	9.92333	9.54689	8.04985	8.94837	10.1472	9.87958	9.59059	9.11894
S2-96	9.21189	8.71081	11.4351	8.31288	9.62571	8.38802	10.9894	9.57743	7.94251	8.96	9.76487	9.61655	9.54496	9.15987
S2-97	9.33092	8.85487	11.6904	8.40939	9.32193	8.67596	10.0821	9.82814	8.26679	9.66534	9.43463	9.88264	9.81218	9.2854
