# Supplementary material for: Humoral immune responses during SARS-CoV-2 mRNA vaccine administration in seropositive and seronegative individuals
Source: BMC Med. 2021 Jul 26;19:169. doi: 10.1186/s12916-021-02055-9 (PMC8310732; doi:10.1186/s12916-021-02055-9)
Supplement: Supplementary file 4 — Additional file 4. Z-scores for each SARS-CoV-2 peptide. [file 12916_2021_2055_MOESM4_ESM.xlsx]

## Sheet: Z_scorefinal_counts_file_zscore
SpotID	CME.96B	CME.169B	CME.79B	CME.147B	CME.95B	CME.142B	CME.84B	CME.166B	CME.100B	CME.200B	CME.82B	CME.163B	CME.64B	CME.181B
S1-1	0.229534	-0.43741	0.0643107	-0.517454	-0.136088	-0.340772	-0.0982733	0.305553	-0.483057	-0.492833	-0.664739	-0.144111	-0.693849	0.532625
S1-2	-0.617763	-0.615192	-1.35131	-0.252653	0.54643	0.201922	-0.649549	-0.172259	-0.764347	-0.519186	-0.716149	-0.826322	-1.79034	0.109782
S1-3	-0.226348	-0.328336	-0.594505	-0.0767485	0.209721	-0.196367	-0.271168	1.90018	-0.36834	-0.3089	-0.693089	-0.395951	-0.244631	0.0809355
S1-4	-0.0177786	-0.208508	-0.0415646	-0.670152	-0.398404	-0.499446	-0.296939	-0.382815	-0.471733	-0.34276	-0.636899	-0.312415	0.0237172	-0.289125
S1-5	-0.0382155	-0.182169	0.21018	-0.655955	-0.330044	-0.459517	-0.225023	-0.500522	-0.24261	-0.3089	-0.612264	-0.312415	0.370891	0.00574809
S1-6	3.36267	0.027334	0.29137	0.366088	3.36132	-0.406185	1.04081	-0.312265	0.811024	-0.239917	1.02637	-0.0292716	0.328459	-0.200326
S1-7	-0.110014	-0.311602	0.423021	-1.15176	-1.20975	-0.681168	-0.60885	-0.702717	-0.576964	-0.192302	-0.808899	-0.36491	-0.252951	-0.276661
S1-8	-0.539595	0.0368248	-0.979669	-0.0982871	0.553394	-0.102883	-0.296939	-0.13088	-0.144793	-0.305551	-0.558884	-0.637984	-0.355289	-0.230542
S1-9	-0.943622	-0.916104	-1.17975	-1.02806	-0.111391	-0.331641	-0.229597	-0.334601	-0.813438	-0.373822	-0.772333	-1.0628	-1.90377	-0.788802
S1-10	0.299541	0.156584	0.457249	-0.357633	-0.0748218	-0.146915	0.0506124	-0.105401	-0.262011	-0.173624	-0.631391	0.0122747	0.124515	0.143392
S1-11	0.239695	0.312233	0.353384	-0.313189	-0.234309	-0.167336	0.0668122	-0.0902505	-0.190553	-0.0949752	-0.606842	-0.0377045	0.157129	-0.0834595
S1-12	-0.0411532	-0.0304965	-0.0657312	-0.459318	-0.50118	-0.234481	-0.252601	-0.306715	-0.347479	-0.198574	-0.687377	-0.242313	-0.0359919	0.112386
S1-13	-0.309218	-0.213814	-0.517106	-0.699007	-0.777537	-0.642038	-0.5662	-0.612008	-0.517565	-0.620809	-0.90428	-0.468488	-0.312077	-0.304805
S1-14	-0.245907	-0.0798898	-0.138224	0.284764	-0.526673	-0.425374	-0.483155	-0.537072	-0.400204	-0.312256	-0.790508	-0.173162	-0.660254	-0.0356167
S1-15	-0.13148	-0.166518	-0.273738	-0.591624	-0.412317	-0.439918	-0.417776	-0.558671	-0.449347	-0.526791	-0.525149	-0.171332	-1.03709	-0.0749404
S1-16	-0.374726	-0.0649538	-0.493068	-0.551846	-0.12989	-0.401424	-0.5662	-0.853106	-0.500209	-0.549812	-0.787464	-0.259569	-0.880858	0.0809355
S1-17	0.198717	0.218443	0.318975	-0.551846	-0.472379	-0.401424	-0.188749	-0.497503	-0.400204	-0.380803	-0.805818	0.0924332	-0.343684	-0.13528
S1-18	-0.417302	-0.345199	0.079768	-0.789509	1.079	0.435592	-0.00490081	-0.382815	-0.564888	2.00068	0.561802	-0.714353	-1.60473	-0.0948699
S1-19	-0.464537	-0.333943	-1.10235	-0.20478	1.89055	-0.331641	0.0526435	-0.279172	-0.400204	-0.489102	-0.887969	-0.650072	-0.120788	0.381432
S1-20	-0.360744	-0.125322	-0.542687	-0.391964	0.377838	-0.243075	-0.0810183	0.120949	-0.357872	-0.384304	-0.294265	-0.377258	-0.278099	-0.32377
S1-21	0.564724	0.418108	0.655795	0.332802	0.0745727	0.466364	0.439286	0.720436	-0.276733	0.139365	-0.114904	0.627775	0.328459	0.311267
S1-22	-0.229594	-0.120227	-0.211279	-0.447183	0.254859	-0.410961	-0.361418	-0.331796	-0.316737	-0.496573	-0.507284	-0.356727	-0.450366	-0.0467803
S1-23	-0.601868	-0.0110486	-0.370543	0.208075	1.85074	1.1545	1.30181	0.402582	0.542462	0.802592	1.05067	-0.00754054	-0.704026	0.932216
S1-24	1.18297	2.18973	1.40073	1.44974	1.80617	2.46852	2.57166	2.79891	2.58466	1.91136	1.22088	1.51177	0.349776	1.30665
S1-25	0.592248	-0.311602	-0.561675	-0.273707	0.468448	-0.029559	0.0281539	-0.494488	-0.384185	-0.419716	0.449732	-0.59752	-0.364032	-0.629882
S1-26	-0.509213	0.265842	-0.834837	-0.0465688	0.288803	-0.286748	-0.227309	-0.159246	0.686751	-0.288903	-0.10118	-0.66714	-0.352382	-0.74221
S1-27	0.549736	0.369881	-0.00963914	0.0344805	-0.123707	-0.155052	-0.238772	-0.515679	-0.185912	-0.318988	-0.0305936	-0.26536	0.497531	-0.586514
S1-28	-1.08131	-0.666901	-1.39397	-0.614246	0.0774095	-0.459517	-0.646813	-0.420397	-0.677352	-0.839738	-0.112936	-0.635577	-0.978657	-1.30893
S1-29	1.29632	0.95133	-0.184728	1.15312	1.14125	1.09378	0.080896	2.71179	1.39866	0.7039	0.449732	-0.11732	0.463515	0.348968
S1-30	-0.528144	-0.503148	-0.597257	-0.723538	-0.574759	-0.750549	-0.550404	-0.783496	-0.36834	-0.79453	0.484882	-0.332414	0.400121	-1.1599
S1-31	-0.203782	-0.706505	-0.286137	-0.41535	-0.856199	-0.951695	2.08089	-1.22939	-0.541035	-0.978081	0.386944	-0.544268	0.636117	-1.18797
S1-32	0.31421	-0.0899043	-0.0175891	-0.295098	-0.835243	-0.273521	0.335407	-0.482468	-0.296598	-0.624841	0.0669704	0.043183	0.811914	-0.939027
S1-33	1.66346	1.82618	0.543531	1.27177	1.12311	1.35936	0.712169	0.416681	0.578529	0.190107	0.194632	0.0656023	0.447327	1.20941
S1-34	2.36083	0.973003	2.37172	0.672276	-0.120622	2.09207	2.39407	2.34715	0.914678	1.34435	0.568148	1.6252	0.152499	0.987038
S1-35	0.249802	-0.0550531	-0.249091	-0.504782	-0.440391	-0.545585	-0.537322	-0.640767	-0.306632	-0.269139	-0.799676	-0.387618	-0.280911	0.00301457
S1-36	-0.0470424	-0.203214	-0.303581	-0.600627	-0.436864	-0.484356	-0.529507	-0.509604	-0.483057	-0.588888	-0.742509	-0.510418	-0.247401	-0.221433
S1-37	-0.00908727	-0.166518	-0.400069	-0.538845	-0.326677	-0.540393	-0.707737	-0.426235	-0.416401	0.164925	-0.805818	-0.373132	-0.39047	-0.26118
S1-38	0.164755	1.9809	-0.193151	-0.391964	-0.486735	-0.359192	-0.915873	-0.201156	-0.352666	-0.489102	-0.598746	-0.344527	-0.714251	-0.32377
S1-39	0.670475	0.316401	0.31592	-0.0890137	0.405141	0.0691997	-0.259546	-0.0952892	-0.199881	-0.142942	0.29604	-0.00422187	0.611722	0.0247879
S1-40	1.05747	0.192147	0.798139	-0.15532	-0.426312	0.80265	0.684401	0.910341	-0.0489165	0.754859	-0.464737	0.605937	0.39389	0.797435
S1-41	0.138208	0.11587	-0.268792	-0.632623	-0.493947	-0.410961	-0.550404	-0.527879	-0.416401	-0.45223	-0.739557	-0.261497	-0.241864	-0.394747
S1-42	0.289697	0.124984	0.15052	-0.543164	-0.293272	-0.410961	-0.666028	-0.0652252	-0.276733	-0.53443	-0.719056	-0.242313	-0.126032	-0.304805
S1-43	0.72611	0.261576	-0.229516	0.0677661	-0.202176	-0.286748	-0.652287	-0.23311	0.155361	-0.492833	-0.818177	-0.261497	-0.435241	-0.349315
S1-44	-0.01198	-0.0158943	-0.477149	0.357292	-0.693539	-0.449688	1.62155	-0.624744	0.658497	-0.463208	-0.609551	-0.294616	-0.3582	-0.401315
S1-45	0.720227	6.60651	0.663982	0.501454	1.12311	0.786839	0.581306	0.620016	0.110701	2.83641	-0.246367	0.315158	0.385554	0.545478
S1-46	0.688537	1.44234	2.15069	0.0118206	0.571862	1.74726	1.85158	0.125526	-0.0321434	0.326926	0.239132	1.25926	0.851243	1.09772
S1-47	0.0534552	0.088298	-0.277452	-0.483925	-0.293272	-0.524915	-0.410348	-0.298417	-0.432781	-0.507842	-0.821282	-0.242313	-0.581631	0.114987
S1-48	-0.0797653	0.022573	-0.491738	-0.551846	0.456405	-0.401424	-0.47044	-0.612008	-0.460497	-0.699113	-0.917453	-0.120867	-0.700629	0.000277648
S1-49	-0.417302	-0.256734	-0.907151	-0.605151	0.291394	-0.430208	1.70545	-0.411669	-0.607598	-0.876791	-1.07028	-0.55112	-1.39598	-0.206336
S1-50	0.146211	0.134059	0.107176	-0.252653	-0.114464	0.185506	0.34439	0.349425	-0.0363185	-0.0656689	0.103311	0.226365	-0.700629	0.156183
S1-51	-0.479312	0.332997	-1.20488	-0.573798	-0.398404	-0.21743	-0.677078	-0.107936	-0.558888	-0.322364	-0.214538	-0.635577	-0.39047	-0.0977318
S1-52	0.720227	0.398143	0.0742566	0.517206	0.260113	-0.155052	-0.646813	0.336977	0.372836	1.62312	1.21505	0.143335	-0.408271	0.422479
S1-53	0.497424	0.192147	-0.299834	-0.346383	-0.479546	-0.469406	-0.296939	-0.571108	-0.291606	-0.641068	-0.690231	-0.373132	-0.0639012	0.181544
S1-54	-0.116122	-0.150978	0.0643107	-0.609691	-1.0309	-0.4944	-0.600794	-0.899538	-0.63889	-0.733193	-0.681687	-0.45546	-0.258515	0.22152
S1-55	-0.0294297	-0.197934	-0.179926	-0.245708	-0.777537	-0.715484	-0.702133	-0.818031	-0.517565	-0.557556	-0.577358	0.389048	-0.317791	0.313642
S1-56	-0.666266	-0.0899043	-0.598634	0.402836	1.14306	1.12902	1.01803	0.625511	0.753862	0.152193	1.11516	-0.162209	0.26326	0.805039
S1-57	-0.295712	-0.219133	-0.538633	0.937063	0.761783	0.624563	-0.294584	1.25337	-0.218716	-0.0368594	-0.0914511	-0.59752	-0.910497	1.10932
S1-58	1.44383	1.46949	0.576433	0.680963	-0.306577	0.195376	-0.179767	-0.485467	-0.24261	-0.391327	-0.17514	-0.178665	-0.107731	0.294567
S1-59	0.621447	-0.0451972	0.531218	-0.316837	-0.835243	-0.243075	-0.0132376	-0.984117	-0.0196892	-0.423298	-0.0324596	-0.373132	-0.456445	-0.26118
S1-60	0.0590394	-0.385062	0.446533	0.0175217	-1.14227	0.111217	-0.478061	-0.856644	-0.595267	-0.588888	-0.0875766	-0.4212	-0.508795	-0.637195
S1-61	7.39807	8.64996	3.45057	5.79523	5.37705	4.2428	3.32243	5.58238	3.85903	3.28972	2.08222	1.53601	2.75472	3.02689
S1-62	1.56439	1.42238	0.192193	1.1298	-0.132987	-0.260402	-0.179767	-0.476482	-0.321816	-0.507842	-0.0531357	-0.0326397	0.687772	-0.326947
S1-63	0.249802	-0.322744	-0.0877632	-0.184776	-0.537683	-0.0409164	-0.666028	-0.749484	-0.378884	-0.628883	0.561802	-0.459792	-0.474782	-0.233586
S1-64	1.6539	1.9259	-0.578046	1.09976	-0.247285	1.62268	-0.354166	-0.853106	0.155361	1.03369	0.0809152	-0.512653	-0.239101	-0.529992
S1-65	0.954504	-0.130429	0.724241	0.0921975	-0.00627566	-0.126751	0.230492	0.100239	-0.0701585	-0.145986	-0.352852	0.112668	1.63632	0.951826
S1-66	0.357547	1.25033	0.835282	1.22303	2.27798	2.05229	2.69625	1.46694	1.60615	1.66666	1.94329	1.54068	0.936056	1.61724
S1-67	0.162117	-0.294996	0.41317	-0.32784	-0.192621	-0.282327	0.0768806	-0.0355586	-0.281674	-0.275702	-0.687377	-0.113779	0.112751	0.708045
S1-68	-0.0737733	-0.431531	0.272826	-0.500584	-0.336791	-0.484356	-0.104777	-0.235794	-0.337159	-0.312256	-0.701696	-0.257643	0.0937992	-0.058001
S1-69	-0.175159	0.394128	0.391385	-0.058559	-0.0778477	-0.396676	0.258559	-0.284654	-0.247436	-0.295543	-0.710352	-0.242313	0.467544	-0.100597
S1-70	-0.194193	-0.256734	0.451409	-0.500584	-0.0358342	-0.331641	-0.22274	-0.3515	-0.257136	-0.356496	-0.378322	-0.126203	0.209696	0.059715
S1-71	-0.146964	-0.322744	0.83614	-0.407509	1.55461	-0.0716012	0.586165	0.188635	-0.109194	-0.0656689	0.868824	0.059227	0.0335154	-0.434452
S1-72	-0.505449	1.86744	-0.160791	0.237351	2.6204	0.913376	1.1831	0.997265	0.925513	1.1541	0.913037	0.760613	4.19317	4.0307
S1-73	-0.285645	-0.203214	-0.0232804	-0.0798043	0.00544493	-0.238773	-0.184254	-0.0978128	-0.172076	-0.3089	-0.678849	-0.145912	0.147859	0.153631
S1-74	-0.125322	-0.0353857	0.339263	-0.291509	-0.394939	-0.391942	-0.146388	-0.070208	-0.118012	-0.167443	-0.704576	-0.0495813	-0.181851	-0.0356167
S1-75	0.0618254	0.152098	0.429898	-0.270175	-0.316606	-0.230202	0.273391	-0.23311	-0.0405058	-0.249602	-0.634142	0.125002	0.293923	0.251031
S1-76	2.09888	1.11608	1.80507	0.642311	0.239026	1.49202	2.35703	1.2836	1.71678	1.24115	0.503483	0.914933	0.499516	0.600322
S1-77	-0.239365	-0.219133	-0.240511	-0.492228	-0.91157	-0.598454	-0.373556	-0.669899	-0.296598	-0.332531	-0.577358	-0.288725	-0.42922	-0.561606
S1-78	-0.249187	0.0462745	0.0454347	-0.384258	-0.381128	-0.318041	-0.209084	-0.185348	-0.286631	0.0165688	-0.504749	-0.0666939	-0.417225	-0.200326
S1-79	-0.336524	-0.379322	0.112628	-0.551846	0.215076	-0.561264	-0.465373	-0.42916	-0.410982	-0.100898	-0.645199	-0.16403	-0.917968	-0.611708
S1-80	-0.106967	-0.00138933	0.0687351	-0.388106	-0.126796	-0.36383	-0.259546	-0.2874	-0.337159	-0.339344	-0.733672	-0.15676	-0.459491	-0.608091
S1-81	-0.172005	-0.145823	0.0709449	-0.513216	0.193582	-0.345358	-0.231888	-0.227753	-0.326912	-0.0540865	-0.713247	-0.0926909	-0.505681	-0.780968
S1-82	0.515023	0.994463	1.45301	1.2056	1.55157	1.50223	1.13748	1.05088	0.6791	1.57733	1.0226	0.709155	-0.295024	0.799339
S1-83	-0.13148	-0.140679	0.034276	-0.479792	-0.306577	-0.60924	-0.271168	-0.411669	-0.400204	-0.430485	-0.760334	-0.410634	-0.384568	-0.689074
S1-84	-0.31261	-0.224465	0.162332	-0.632623	-0.725187	-0.4944	-0.361418	-0.624744	-0.449347	0.136788	-0.56414	-0.316396	-0.453404	-0.677853
S1-85	0.249802	0.282826	0.666705	0.10558	0.473249	0.0798075	0.808325	-0.00870437	-0.118012	0.0440285	-0.130739	0.179418	0.133882	-0.485116
S1-86	-0.0648209	-0.161325	0.340274	-0.365187	-0.319958	-0.373146	-0.193253	-0.284654	-0.286631	-0.312256	-0.185411	-0.0857193	-0.459491	-0.572246
S1-87	-0.229594	-0.224465	-0.0900917	-0.471565	-0.401875	-0.535217	-0.30638	-0.567992	-0.546962	-0.373822	-0.442677	-0.312415	0.254422	-0.551017
S1-88	-0.399445	-0.425668	-0.463946	3.31351	-0.12989	-0.823061	-0.671546	-0.773238	0.592165	-0.628883	-0.130739	0.335631	8.0734	-0.951671
S1-89	-0.216644	-0.640893	-0.0392731	-0.256139	-0.860412	-0.715484	-0.600794	-0.682969	-0.321816	-0.265867	2.60778	-0.55341	-0.432228	-1.28419
S1-90	0.338409	0.357656	0.33015	0.593295	0.511303	0.460813	1.55821	0.663604	0.278298	0.0897155	2.90775	-0.135133	0.540796	-0.749907
S1-91	-0.593971	-0.640893	-0.257694	-0.455261	-0.601063	-0.291182	-0.4352	-0.479473	-0.357872	-0.57315	0.137145	-0.45114	-0.584852	-0.990044
S1-92	-0.428098	-0.640893	-0.827403	-0.48807	-0.847794	-0.756468	-0.747346	-0.650435	0.806345	-0.504077	0.758602	-0.585801	-0.556026	-0.264267
S1-93	1.2583	0.0368248	0.766689	0.811214	0.0460149	0.879452	0.592628	2.77587	2.25184	1.13557	1.818	0.567328	0.984483	0.875989
S1-94	-0.449877	-0.85108	-0.287379	-0.694155	-1.18543	-0.091081	-0.674311	-0.331796	1.03165	-0.608768	3.8756	-0.375194	1.02405	1.76298
S1-95	-0.282302	-0.767294	-0.400069	-0.411424	-0.920205	0.111217	-0.767403	-0.385684	-0.185912	-0.419716	0.348011	-0.494849	0.519268	1.86012
S1-96	-0.13148	-0.467045	-0.140592	-0.384258	-0.627663	-0.401424	-0.668785	-0.555573	-0.337159	-0.690698	0.0117155	-0.416965	2.82167	-0.788802
S1-97	1.92664	-0.197934	2.0425	2.3288	-0.218188	0.925915	-0.111298	2.42645	2.24837	2.9986	3.06035	2.1987	0.52516	3.77178
S1-98	-0.137658	-0.41982	-0.0877632	-0.831786	1.05101	-0.36383	-0.0468837	0.288611	-0.394845	-0.325746	-0.457349	-0.0309549	-0.549671	-0.194332
S1-99	-0.159443	-0.402372	-0.272501	-0.837166	-0.309916	-0.786396	-0.393107	-0.23043	-0.546962	-0.641068	-0.766322	-0.358769	-0.444304	0.24614
S1-100	0.0784552	0.235798	-0.0576543	-0.573798	-0.221403	-0.415751	-0.1865	-0.303946	-0.405583	-0.412574	1.39737	7.0502	0.304773	-0.286002
S1-101	0.340812	0.102128	0.228061	-0.411424	0.00252023	-0.251716	0.0363455	-0.0727035	-0.185912	-0.243139	0.108433	6.82449	0.296097	-0.289125
S1-102	-0.924747	-0.333943	-1.10561	-0.743493	0.122342	-0.479357	-0.60885	-0.0159964	-0.357872	-0.530606	-0.647975	-0.481618	-0.411252	-0.242746
S1-103	-1.81375	-0.87254	-2.30101	-0.718596	-0.0151044	-0.879675	-1.13749	-0.295657	-0.932284	-1.07523	-1.03777	-1.17472	-0.266887	-0.723084
S1-104	-0.00331518	-0.120227	-0.164369	-0.758656	1.51175	-0.58774	-0.00282122	0.215148	1.20726	-0.34276	1.72547	1.34219	-0.244631	0.0193648
S1-105	1.18605	1.40729	5.00768	-0.628005	-0.737165	-0.251716	1.37466	2.26494	3.49803	3.19043	1.79294	0.573234	-0.337904	1.06257
S1-106	-1.02107	-0.0353857	-0.415588	0.951285	-0.244034	-0.444795	0.809796	2.61512	3.39459	2.97254	0.0369138	1.17621	0.186992	0.0490273
S1-107	0.135532	0.299678	0.535012	-0.259635	-0.270167	-0.295627	0.228609	-0.23311	-0.0873783	-0.192302	-0.572058	0.211833	0.177846	0.0166482
S1-108	-0.272306	-0.367889	-1.75267	-0.242249	-0.0507534	0.827185	0.523862	1.137	-0.613802	-0.409014	1.32374	-0.614065	-0.858884	0.0756496
S1-109	-0.582186	0.00342426	-0.978108	-0.123335	0.727586	-0.0950055	-0.141973	-0.265526	-0.158371	0.00545946	-0.227191	-0.138719	-0.378682	0.684114
S1-110	-0.20058	0.178879	0.0676296	-0.543164	0.296568	-0.313533	-0.0831683	-0.328996	-0.332027	-0.34276	-0.695953	0.626633	-0.0895795	0.0139283
S1-111	1.99183	1.07531	2.94303	3.37492	1.78837	3.50446	2.91762	1.49816	2.981	4.58839	2.93187	2.73108	1.26052	2.6869
S1-112	-0.295712	0.18331	-0.106441	-0.384258	-0.384573	-0.331641	-0.0810183	-0.354328	0.0410312	-0.142942	-0.413744	0.0334832	-0.332139	-0.0467803
S1-113	-0.446229	-0.0207508	-1.12029	0.417679	-0.757265	-0.499446	-1.12406	-0.497503	-0.511757	-0.515396	-0.413744	-0.0495813	-1.38212	-0.922282
S1-114	-0.128399	0.0462745	-0.145332	-0.699007	-0.761306	-0.642038	-0.380868	-0.749484	-0.546962	-0.265867	-0.678849	-0.468488	-0.67028	-0.749907
S1-115	-0.505449	-0.449216	-0.418183	-0.920576	-0.627663	-0.780366	-0.767403	-0.773238	-0.564888	-0.596812	-0.733672	-0.625983	-1.17129	-1.03788
S1-116	0.0756937	-1.15621	-2.25787	-0.670152	0.0488863	-0.264764	-1.17484	-0.159246	-0.743804	-0.890897	-0.392394	-1.11305	-1.5594	-1.32891
S1-117	-0.424492	-0.41982	-0.452112	-0.699007	-0.631488	-0.439918	-0.534714	-0.443841	-0.443804	-0.496573	-0.334588	-0.464135	-0.776598	-0.761503
S1-118	0.201304	0.106718	0.591356	-0.249176	-0.433341	0.272222	0.0909044	-0.320615	-0.271809	-0.20487	-0.187473	0.0269857	-0.42922	-0.339701
S2-1	0.116698	0.050984	0.122417	-0.492228	-0.270167	-0.3362	-0.0702979	-0.420397	-0.357872	-0.302209	-0.339134	-0.0787762	-0.250174	-0.61896
S2-3	-0.232845	0.718379	-0.260157	-0.411424	2.35055	-0.545585	-0.649549	-0.666643	-0.34231	-0.192302	4.05271	-0.501504	-0.474782	-0.998664
S2-4	-1.24091	1.96728	-2.11154	0.47141	-0.685693	0.997171	-1.40851	-0.867291	-0.690402	-0.724609	1.33381	3.17857	-0.748673	-1.3189
S2-5	-0.428098	0.156584	-0.848265	0.421889	0.0745727	-0.0600256	-0.810968	-0.48847	-0.262011	-0.302209	0.317038	-0.320386	1.19464	1.15993
S2-6	-0.621757	-0.746842	-1.21667	-0.826428	-0.608633	-0.721276	-1.05476	-0.279172	-0.632578	-0.754846	-0.0875766	-0.815589	-0.39047	0.558257
S2-7	0.0110383	-0.0304965	-0.751144	0.337288	-0.0328616	-0.025791	-0.363841	-0.0404759	0.600287	0.0467502	0.153789	-0.358769	0.455436	0.743459
S2-8	-0.302453	0.11587	-0.466582	0.629775	1.186	1.02677	1.33617	0.139199	0.592165	0.543192	1.13899	0.430602	0.671299	3.01098
S2-9	0.214188	-0.425668	-0.0232804	-0.479792	-0.582245	-0.469406	-0.311115	-0.699414	-0.438282	-0.724609	0.778632	-0.0208805	0.30044	1.83179
S2-10	-0.168857	-0.402372	-0.393626	-0.403606	0.080243	-0.535217	-0.410348	-0.647208	-0.266901	-0.636997	0.361098	-0.387618	0.29827	1.04563
S2-11	0.716295	-0.171722	0.832705	-0.165067	-0.0899901	-0.200558	0.179113	0.243522	-0.140295	-0.211188	-0.487116	0.10802	0.529079	0.299352
S2-12	-0.137658	-0.130429	0.862631	-0.270175	0.324821	-0.00708217	0.0281539	0.159555	0.534011	1.74154	-0.11097	0.00239604	0.89322	0.751252
S2-13	0.362301	-0.0501196	0.893107	-0.320495	-0.208568	-0.0832607	0.230492	-0.033104	-0.131341	-0.236701	-0.716149	0.197176	0.491566	1.0079
S2-14	-1.46461	-1.11565	0.180497	-0.117029	-0.604845	-0.64757	-1.21627	-0.608835	-0.894091	-0.943642	-0.836901	-0.883813	-0.967152	-0.0328346
S2-15	-1.59394	-1.25676	-1.86346	-0.605151	-0.839419	-0.810746	-1.4659	-0.692821	-0.70357	-0.93393	-0.399478	0.683934	0.406335	-1.1599
S2-16	-0.483023	0.169988	-0.0175891	0.244571	-0.170475	1.87215	3.35703	0.0440591	-0.0616245	1.05035	4.20074	-0.101446	-0.399353	-0.398029
S2-17	4.39616	0.65157	0.699204	0.237351	-0.00334006	-0.0716012	0.0363455	-0.182724	-0.118012	-0.189175	-0.56414	-0.0125308	1.03657	0.0914692
S2-18	-0.339965	-0.362194	0.21018	-0.779145	-0.765353	-0.535217	-0.241071	1.44927	-0.316737	-0.0198052	-0.647975	-0.393864	0.879873	-0.311108
S2-19	-1.11736	-0.794866	-0.323641	1.62313	-0.142303	-0.410961	-0.679849	-0.187975	-0.595267	-0.515396	-0.49969	-0.781168	-0.239101	-0.536978
S2-20	-0.0827685	-0.552235	0.158042	-0.684502	-0.670079	-0.48937	-0.657774	-0.0429386	-0.36834	0.294327	2.13189	-0.154947	-0.286546	-0.674125
S2-21	-0.399445	-0.408173	0.0353937	-0.713672	-1.02185	-0.658692	-0.483155	-0.895932	-0.378884	-0.262602	-0.751396	-0.375194	0.349776	-0.304805
S2-22	-2.21436	-2.52337	0.369443	4.32902	-1.17096	-0.854267	-2.41141	-1.56222	-1.02826	-1.00311	3.96083	1.65973	-1.12155	-1.03348
S2-23	-1.07622	1.58881	-1.23021	2.69944	-0.826912	0.0333262	0.3888	0.148269	-0.438282	-0.477956	-0.0361984	0.712418	-0.241864	4.7494
S2-24	-1.36717	-0.5772	-0.962541	0.725246	-0.721208	-0.4944	0.362255	0.416681	-0.494469	-0.11879	-0.535451	-0.900604	0.567898	-1.03788
S2-25	-0.754266	-0.680022	-0.306081	-0.89782	0.0112835	-0.571802	-0.614236	-0.423314	-0.607598	-0.592846	-0.778368	-0.402228	-0.877181	0.258348
S2-26	-0.29235	-0.306053	0.0084543	6.37746	-0.384573	-0.439918	-0.395562	-0.608835	-0.443804	-0.489102	-0.811985	-0.302504	-0.533861	0.367578
S2-27	-0.986794	-0.396587	-1.05396	0.0732341	0.859465	-0.327095	2.19298	-0.251963	-0.541035	0.241804	-0.467208	-0.623592	-0.910497	-0.103467
S2-28	-1.12257	-0.515316	-0.890426	-0.431172	-0.161047	-0.504508	-0.646813	-0.643985	-0.595267	-0.577071	-0.265783	-0.732084	-1.4146	-0.964387
S2-29	-0.413717	-0.733313	-0.0599597	-1.09828	-1.72699	-0.898999	-0.704934	-1.07982	-0.785183	-0.569238	-0.974726	-0.861681	-1.22216	-0.860601
S2-30	-0.855601	-0.733313	-0.49573	-0.847991	-0.924535	-0.912012	-1.04827	-0.776652	-0.683862	-0.728896	-0.751396	-0.826322	-1.65101	-1.05997
S2-31	-0.388811	-0.385062	-0.163176	-0.614246	-0.286647	-0.669891	-0.674311	-0.589892	-0.523397	-0.466883	0.478184	-0.344527	-0.955705	-0.96014
S2-32	-0.47191	-0.801814	-0.201597	-0.651256	-0.806214	-0.804624	-0.879375	-0.602503	-0.583039	-0.64924	-0.472161	-0.583466	-1.10929	-0.972906
S2-33	-1.17009	-0.120227	-0.818505	-0.596118	-0.0388105	-0.410961	-0.758786	0.173023	-0.63889	-0.176723	-0.459807	-0.734632	2.09899	1.2423
S2-34	-1.28585	-0.596113	-0.858751	-0.208143	-0.519361	-0.530058	-0.903644	-0.583613	-0.785183	0.144508	-0.420927	-0.714353	0.412532	-0.8284
S2-35	-0.446229	-0.653858	-0.268792	-0.291509	-0.578499	-0.715484	-0.808038	-0.699414	-0.488752	-0.112805	-0.339134	-0.585801	0.200642	-0.96014
S2-36	0.759105	0.299678	2.169	-0.120178	-0.797985	0.0938431	0.182958	-0.201156	-0.0744444	0.493742	-0.142723	0.222019	-0.650274	-0.677853
S2-37	0.678524	0.196551	0.560496	0.434443	-0.12989	0.250186	0.0526435	0.0979261	0.195129	0.62254	-0.0702603	-0.169503	-0.217118	-0.540479
S2-38	-0.780181	0.345361	-0.55081	0.42399	0.407608	0.840412	1.54856	0.232651	0.467532	0.258693	0.89263	0.00239604	2.0756	1.27777
S2-39	-1.36717	-0.843973	-0.483772	1.06902	-0.571025	-0.620098	-1.33411	-0.045404	-0.552913	-0.581001	-0.254966	-0.781168	0.497531	-1.22595
S2-40	-1.46461	-0.953086	-1.4591	0.517206	-1.06744	-0.798525	-1.35249	-0.537072	0.0840024	-1.01323	-0.47713	-0.897794	0.851243	-0.981459
S2-41	2.06644	-1.51117	-1.52006	0.787439	6.00618	-0.912012	-0.0681597	-0.446789	-0.670871	-0.914669	-0.122801	-1.26641	0.523198	0.568849
S2-42	-0.392349	-0.85108	-0.473182	-0.538845	-0.493947	-0.631031	0.86792	-0.640767	-0.651598	-0.716068	-0.136719	-0.755157	0.823957	1.38232
S2-43	0.108568	-0.527553	0.190069	-0.694155	-0.458108	-0.58774	-0.173053	-0.309488	-0.316737	-0.100898	-0.818177	-0.288725	0.0890359	0.166363
S2-44	-0.172005	-0.373598	0.0654174	-0.0083269	-0.639156	-0.58241	-0.31586	1.12092	-0.477384	-0.604774	-0.0550291	-0.320386	-0.264093	-0.276661
S2-45	-0.285645	-0.379322	0.0387444	0.273068	2.68049	0.162239	-0.31586	1.09583	-0.24261	-0.466883	-0.348266	-0.267295	1.51627	0.277739
S2-46	-1.06607	-0.66037	-1.18476	-0.365187	-0.68178	-0.566524	-1.18169	-0.722641	-0.771259	-0.176723	-0.818177	0.678401	-0.643645	0.287371
S2-47	0.0309515	0.111299	0.682095	1.82603	0.0887231	2.84677	0.736579	3.10681	0.621724	1.62634	0.725776	2.68351	0.39389	2.71648
S2-48	-0.140755	-0.224465	0.211235	-0.277249	0.21775	-0.1108	-0.0596262	0.104858	0.0370611	-0.189175	-0.359757	-0.058116	-0.155097	-0.26118
S2-49	1.12681	-0.92345	-0.0141794	-0.277249	0.309452	0.555294	0.849187	1.20726	-0.378884	0.0976519	0.993041	0.0861582	-1.73572	-0.99435
S2-50	-0.295712	-0.379322	0.036511	-0.483925	-0.263606	-0.425374	-0.0468837	-0.494488	-0.100428	-0.519186	-0.784426	-0.204585	-0.343684	-0.533482
S2-51	-0.319411	-0.509224	0.0532214	-0.500584	-0.545052	-0.387223	-0.388204	0.150531	-0.291606	-0.377309	-0.670368	0.4674	0.296097	-0.38167
S2-52	-0.609799	-0.546038	-0.0346951	-0.388106	-0.654566	-0.454595	-0.770282	0.0487948	-0.291606	0.027606	-0.667551	-0.261497	0.140882	-0.203329
S2-53	-1.37312	-0.628004	-1.00476	0.836116	-0.323315	-0.340772	-0.891478	-0.593038	-0.488752	-0.522984	-0.525149	-0.560299	-0.884541	0.0409773
S2-54	-0.784535	-0.58979	-0.546746	-0.708766	-0.994907	-0.774358	-1.06128	-0.414574	-0.466104	-0.690698	-1.07394	-0.512653	-0.206208	-0.401315
S2-55	-1.59394	-0.822792	-1.97411	-0.295098	-1.23433	-0.985529	-1.63448	-0.804153	-0.737021	0.28726	-1.14125	-0.869947	-0.352382	-1.21163
S2-56	-0.0440955	0.022573	0.182626	-0.252653	-0.151657	-0.114773	-0.173053	-0.298417	-0.286631	-0.208026	-0.787464	-0.00422187	0.617375	-0.769268
S2-57	-0.449877	-0.362194	-0.239288	-0.694155	-0.582245	-0.841711	-0.674311	-0.797247	-0.583039	-0.561441	-1.02354	-0.412742	-0.815574	-1.33898
S2-58	-0.490469	-0.278516	-0.436405	-0.582682	-0.928872	-0.681168	-0.545162	-0.696115	-0.570914	-0.628883	-0.799676	-0.387618	-0.797774	-1.1003
S2-59	1.61151	-0.0501196	-0.00284145	0.654731	-0.117541	5.29793	1.86758	-0.397196	5.07903	0.724102	-0.520024	-0.381394	-0.152439	-0.674125
S2-60	-0.219873	-0.213814	0.374444	-0.831786	-0.497561	-0.420556	-0.485706	-0.634344	-0.449347	-0.275702	-0.868621	-0.336442	-0.808437	-0.955901
S2-61	0.135532	-0.0501196	0.171962	-0.218284	-0.0687816	-0.286748	-0.0153265	-0.368527	-0.301606	-0.346184	-0.430556	-0.27895	-0.721093	-1.03348
S2-62	0.0478544	-0.0207508	1.05546	0.379173	0.480431	0.395556	-0.113476	0.307661	-0.176673	0.319993	-0.248512	-0.414852	-1.97469	-0.852506
S2-63	-0.272306	-0.120227	0.147291	-0.694155	-0.631488	-0.425374	-0.339728	-0.682969	-0.378884	-0.252842	0.210672	-0.273113	1.35313	-0.738371
S2-64	-0.516763	-0.455143	-0.439017	-0.763749	-0.793881	-0.823061	-0.787633	-0.881566	-0.546962	-0.459541	-0.634142	-0.45546	-0.0973408	-1.1974
S2-65	-0.524343	-0.425668	-0.489081	-0.623403	-0.639156	-0.931731	-0.600794	-0.849574	-0.626292	-0.542104	-0.225075	-0.737184	-0.115556	-0.943234
S2-66	-0.374726	-0.350849	-0.100592	-0.543164	-0.198987	-0.524915	-0.420257	-0.656904	-0.535132	-0.346184	-0.281054	-0.497065	-0.543333	-1.09127
S2-67	-0.678589	-0.72658	-0.424678	-0.547498	-0.851993	-0.860581	-0.84641	-0.976634	-0.70357	-0.678154	-0.606842	-0.548833	-0.571995	-1.29405
S2-68	-0.316007	-0.0899043	0.0275611	-0.357633	-0.915884	-0.345358	-0.6854	-0.828496	-0.427301	-0.29222	-0.107047	-0.290686	0.0114087	-1.299
S2-69	-0.678589	-0.485022	-0.361614	-0.365187	-0.120622	-0.322562	-0.390654	-0.426235	-0.266901	0.799102	0.279339	-0.217694	0.186992	-1.45814
S2-70	-0.605829	-0.85108	-1.10724	-0.361405	-0.468803	0.0833279	-0.55303	0.472207	0.24422	-0.53443	1.64484	-0.768112	0.531036	-1.25488
S2-71	-1.22433	-0.72658	-1.65552	1.86015	0.0316055	-0.593088	-0.57679	-0.435021	0.0250853	-0.441323	0.325951	-0.302504	1.41456	-0.314267
S2-72	-0.0323538	-0.527553	-0.217346	-0.338935	-0.725187	-0.415751	-0.31586	-0.534004	-0.257136	-0.624841	0.115237	-0.204585	0.886557	0.608639
S2-73	-0.819734	-0.983129	-1.01896	-0.4964	0.332468	-0.540393	-0.537322	-0.464558	-0.511757	-0.620809	0.110137	-0.7423	0.345529	1.81029
S2-75	0.534627	-0.0699211	1.10771	-0.305924	0.597024	0.536837	0.313705	0.132373	0.375989	0.664652	-0.432972	0.498494	0.815362	1.30363
S2-76	-0.159443	-0.402372	0.271792	-0.403606	-0.280041	-0.171451	-0.168588	1.20726	-0.158371	-0.380803	-0.736612	-0.221459	-0.527568	0.589881
S2-77	0.348002	0.0178016	0.472768	-0.525969	0.060337	0.0187495	-0.0216041	-0.273704	-0.281674	-0.265867	-0.757349	-0.11732	-0.00593788	0.67205
S2-78	2.44616	1.10161	5.49706	2.24278	4.00428	4.98759	4.58205	5.20422	2.36771	5.33517	1.73503	1.58996	2.34828	3.30121
S2-79	0.385895	-0.219133	0.531218	-0.0112301	-0.192621	0.894382	0.0485796	-0.107936	-0.228227	-0.0979338	-0.628644	-0.261497	0.536897	1.1027
S2-80	-0.0918067	0.633643	0.261437	-0.305924	2.36351	-0.0677334	-0.325378	-0.312265	-0.181285	-0.302209	-0.775348	-0.221459	-0.332139	0.0112049
S2-81	1.09327	0.711442	3.04543	1.57787	0.429691	4.32372	3.59456	3.88988	3.73579	5.60447	-0.122801	1.72853	0.368789	-0.221433
S2-82	-0.01198	0.93258	0.387408	0.55959	0.859465	0.925915	2.08944	0.512969	1.28686	0.313032	0.694575	0.689449	0.3306	0.560379
S2-83	2.16945	-0.0304965	0.630183	0.77781	1.13401	2.97332	0.742642	2.05153	1.4761	0.902455	1.55577	3.64621	-0.141839	0.573072
S2-84	0.0534552	-0.0158943	0.225963	0.00896089	0.113982	0.98116	-0.0257985	0.0487948	1.89912	0.418946	-0.225075	1.17207	0.546631	0.194115
S2-85	-0.962688	-0.373598	-0.902581	0.875619	-0.515714	-0.345358	-0.644081	-0.435021	6.29783	2.30943	-0.252812	0.00734258	-0.173791	0.238783
S2-86	-1.02602	-0.455143	-0.960988	1.10229	0.0141974	0.818307	-0.0788703	1.69854	-0.454912	-0.0920217	1.99301	-0.523877	0.50546	-0.149895
S2-87	0.441345	0.549222	1.34464	-0.0615735	-0.721208	0.69097	-0.063889	0.462392	0.0955049	0.894216	-0.420927	0.557834	0.356131	0.478243
S2-88	0.378848	0.349467	1.15598	-0.123335	0.188178	0.30931	0.811267	-0.0602535	-0.0321434	0.383626	-0.0531357	0.263575	0.182424	0.360617
S2-93	-0.371221	0.088298	-0.347635	-0.273707	0.236377	0.0260544	0.812737	0.583034	-0.405583	-0.214357	-0.181294	-0.501504	-0.597784	-0.378413
S2-94	1.35755	1.71511	2.4544	0.195685	0.805928	1.99124	3.22389	1.39669	1.09449	1.34688	1.72966	1.89385	1.94549	0.688121
S2-95	-0.378237	-0.182169	0.0264405	-0.492228	0.00252023	-0.435056	-0.361418	-0.485467	-0.432781	-0.353051	0.452465	-0.144111	-0.346579	-0.800606
S2-96	-0.191007	-0.166518	0.0951469	-0.504782	-0.047762	-0.415751	1.37582	-0.437957	-0.541035	-0.339344	0.0422605	-0.453299	-0.417225	-0.738371
S2-97	-0.0352824	0.050984	0.63202	-0.41535	-0.545052	-0.0950055	-0.102607	-0.0478721	-0.213985	0.49165	-0.312057	-0.140514	-0.00345153	-0.547499
